# Supplementary material for: The Role of Cardiac T-Cadherin in the Indicating Heart Failure Severity of Patients with Non-Ischemic Dilated Cardiomyopathy
Source: Medicina (Kaunas). 2020 Jan 9;56(1):27. doi: 10.3390/medicina56010027 (PMC7023024; doi:10.3390/medicina56010027)
Supplement: Supplementary file 1 [file medicina-56-00027-s001.zip]

Archive with 3 entries (2 files):
- Supplement_table_1.docx
- __MACOSX/
- __MACOSX/._Supplement_table_1.docx
